# Supplementary material for: Light Drives and Temperature Modulates: Variation of Phenolic Compounds Profile in Relation to Photosynthesis in Spring Barley
Source: Int J Mol Sci. 2023 Jan 26;24(3):2427. doi: 10.3390/ijms24032427 (PMC9916737; doi:10.3390/ijms24032427)
Supplement: Supplementary file 1 [file ijms-24-02427-s001.zip]

Archive with 1 entries (1 files):
- ijms-2069927-SI.pdf
